# Supplementary material for: A Mitochondrial Supplement Improves Function and Mitochondrial Activity in Autism: A Double-Blind Placebo-Controlled Cross-Over Trial
Source: Int J Mol Sci. 2025 Mar 10;26(6):2479. doi: 10.3390/ijms26062479 (PMC11941969; doi:10.3390/ijms26062479)
Supplement: Supplementary file 1 [file ijms-26-02479-s001.zip]

Archive with 1 entries (1 files):
- ijms-3477351-supplementary.pdf
